# Supplementary material for: Ongoing Excess Hospitalizations for Severe Pediatric Group A Streptococcal Disease in 2023–2024—A Single-Center Report
Source: Infect Dis Rep. 2024 Sep 2;16(5):864–9. doi: 10.3390/idr16050067 (PMC11417816; doi:10.3390/idr16050067)
Supplement: Supplementary file 1 [file idr-16-00067-s001.zip]

Archive with 1 entries (1 files):
- idr-3131841-supplementary.pdf
